# Supplementary material for: Environmental adversity is associated with lower investment in collective actions
Source: PLoS One. 2020 Jul 30;15(7):e0236715. doi: 10.1371/journal.pone.0236715 (PMC7392252; doi:10.1371/journal.pone.0236715)
Supplement: S1 Table — Values are unstandardized coefficients with standard deviations in brackets. (XLSX) [file pone.0236715.s001.xlsx]

## Sheet: Sheet1
Country	N	Education parents	Making ends meet	Replacing things	Death father	Death mother	Health	Age1stBirth	Number children	Volunteering	Political action	Age
Albania	491	6.33 (1.66)	3.22 (0.96)	3.27 (0.91)	0.03 (0.16)	0.01 (0.12)	3.57 (0.85)	25.65 (5.08)	2.67 (1.48)	0.89 (2.96)	0.37 (0.79)	47.48 (11.54)
Armenia	492	4.28 (2.20)	2.85 (1.05)	2.79 (1.11)	0.10 (0.30)	0.02 (0.15)	3.20 (0.97)	24.06 (4.88)	2.49 (1.08)	0.12 (0.51)	0.38 (0.84)	49.11 (15.40)
Austria	404	4.81 (1.35)	2.23 (1.10)	1.96 (1.03)	0.06 (0.24)	0.02 (0.14)	3.94 (0.91)	25.34 (5.25)	2.25 (1.19)	0.61 (1.14)	0.75 (0.95)	53.75 (14.51)
Belarus	410	4.49 (2.15)	2.13 (1.08)	2.04 (1.05)	0.07 (0.26)	0.02 (0.13)	3.09 (0.75)	23.94 (3.88)	1.84 (0.83)	0.14 (0.40)	0.20 (0.53)	49.55 (14.28)
Belgium	493	5.70 (2.05)	1.88 (1.08)	1.80 (1.04)	0.05 (0.22)	0.02 (0.13)	3.88 (0.89)	26.33 (4.65)	2.26 (1.22)	0.55 (1.09)	1.14 (1.10)	53.81 (14.78)
Bosnia Herzegovina	357	6.18 (1.56)	2.43 (1.13)	2.31 (1.10)	0.04 (0.21)	0.03 (0.16)	3.58 (0.97)	24.83 (4.86)	2.18 (1.02)	0.12 (0.53)	0.30 (0.75)	49.78 (13.57)
Bulgaria	510	5.24 (1.74)	2.64 (1.14)	2.68 (1.14)	0.06 (0.25)	0.01 (0.09)	3.33 (1.00)	24.17 (5.46)	1.84 (0.71)	0.23 (0.80)	0.21 (0.66)	54.87 (15.74)
Croatia	357	5.87 (1.77)	2.77 (1.21)	2.61 (1.21)	0.08 (0.26)	0.03 (0.17)	3.45 (1.02)	24.65 (4.97)	2.09 (1.04)	0.20 (0.58)	0.61 (0.94)	52.90 (15.34)
Cyprus	326	6.79 (1.51)	2.56 (1.21)	2.56 (1.22)	0.04 (0.20)	0.01 (0.10)	3.88 (0.92)	25.24 (4.89)	2.61 (1.19)	0.30 (0.87)	0.50 (0.83)	55.13 (14.77)
Czech Republic	506	4.81 (1.42)	2.74 (0.96)	2.78 (1.00)	0.02 (0.15)	0.01 (0.08)	3.63 (0.90)	24.14 (4.68)	2.03 (0.91)	0.44 (0.93)	0.46 (0.75)	53.71 (14.69)
Denmark	26	4.92 (1.47)	2.35 (1.35)	2.19 (1.20)	0.00 (0.00)	0.00 (0.00)	4.46 (0.90)	28.85 (4.31)	2.12 (0.82)	2.46 (1.68)	2.27 (1.31)	51.88 (10.33)
Estonia	486	5.49 (1.75)	2.50 (1.18)	2.32 (1.16)	0.10 (0.30)	0.02 (0.13)	3.34 (0.83)	24.36 (4.29)	1.91 (0.88)	0.48 (1.14)	0.32 (0.57)	54.61 (15.80)
Finland	320	5.14 (2.14)	2.15 (0.91)	1.95 (0.89)	0.05 (0.22)	0.02 (0.14)	3.58 (0.81)	26.96 (5.26)	2.24 (1.24)	0.72 (1.05)	0.94 (0.97)	51.39 (12.31)
France	447	6.07 (2.19)	2.39 (1.14)	2.09 (1.12)	0.06 (0.23)	0.01 (0.12)	3.79 (0.90)	26.56 (6.17)	2.34 (1.33)	0.37 (0.81)	1.47 (1.26)	54.55 (15.94)
Georgia	477	3.44 (1.98)	1.88 (0.93)	2.05 (0.98)	0.08 (0.27)	0.01 (0.11)	3.27 (0.94)	25.02 (5.60)	2.02 (0.82)	0.05 (0.23)	0.39 (0.82)	48.73 (15.35)
Germany	571	4.10 (1.40)	2.08 (1.03)	1.96 (0.98)	0.06 (0.23)	0.01 (0.07)	3.66 (0.90)	25.00 (4.99)	1.98 (0.98)	0.34 (0.76)	0.98 (0.88)	53.88 (13.87)
Great Britain	330	5.59 (1.84)	2.47 (1.26)	2.21 (1.25)	0.04 (0.19)	0.01 (0.10)	3.97 (0.97)	26.39 (6.26)	2.27 (1.09)	0.45 (1.06)	1.10 (1.02)	55.32 (16.65)
Hungary	455	5.25 (1.64)	2.75 (1.08)	2.68 (1.12)	0.06 (0.23)	0.02 (0.14)	3.30 (1.01)	24.61 (5.28)	2.02 (0.93)	0.17 (0.49)	0.22 (0.53)	50.87 (15.87)
Iceland	234	4.38 (2.04)	2.02 (1.15)	1.82 (1.05)	0.02 (0.14)	0.01 (0.09)	4.12 (0.95)	25.12 (6.84)	2.73 (1.32)	0.56 (0.93)	1.21 (1.20)	48.98 (14.01)
Ireland	70	6.59 (1.34)	2.73 (1.12)	2.51 (1.15)	0.07 (0.26)	0.01 (0.12)	4.26 (0.90)	26.24 (5.80)	3.26 (1.95)	0.44 (0.91)	1.17 (1.13)	50.76 (15.66)
Italy	4	6.50 (0.58)	2.75 (1.50)	2.00 (1.41)	0.00 (0.00)	0.00 (0.00)	3.00 (0.00)	27.75 (4.11)	2.25 (0.50)	2.25 (2.87)	1.00 (0.82)	56.75 (6.45)
Kosovo	331	6.08 (1.89)	2.34 (1.17)	2.24 (1.12)	0.03 (0.18)	0.03 (0.16)	3.74 (0.85)	25.58 (5.26)	2.74 (1.16)	0.97 (3.51)	0.91 (1.28)	45.75 (12.62)
Latvia	437	4.81 (1.84)	2.53 (1.20)	2.35 (1.23)	0.09 (0.29)	0.01 (0.11)	3.25 (0.77)	24.48 (4.46)	1.89 (1.05)	0.36 (0.91)	0.43 (0.76)	50.41 (15.84)
Lithuania	389	5.35 (2.11)	2.65 (1.16)	2.68 (1.17)	0.04 (0.20)	0.01 (0.11)	3.31 (0.85)	24.44 (3.87)	1.93 (0.91)	0.31 (1.02)	0.21 (0.53)	50.55 (14.33)
Luxembourg	354	5.59 (2.04)	2.16 (1.16)	1.97 (1.14)	0.05 (0.22)	0.03 (0.17)	4.06 (0.82)	26.93 (4.86)	2.14 (1.04)	0.84 (1.66)	1.05 (1.06)	49.58 (15.06)
Macedonia	430	5.72 (1.82)	2.44 (1.30)	2.16 (1.28)	0.02 (0.13)	0.00 (0.05)	3.85 (0.96)	24.57 (4.91)	2.13 (0.87)	0.38 (1.21)	1.02 (1.42)	51.46 (12.92)
Malta	400	6.54 (1.35)	1.62 (0.98)	1.67 (1.03)	0.04 (0.19)	0.01 (0.10)	3.75 (0.86)	26.40 (4.96)	2.52 (1.35)	0.21 (0.90)	0.64 (1.03)	54.08 (14.66)
Moldova	449	5.89 (1.93)	2.77 (0.93)	2.75 (0.91)	0.08 (0.27)	0.02 (0.15)	2.96 (0.96)	23.40 (4.07)	2.32 (1.08)	0.25 (0.68)	0.26 (0.76)	49.43 (15.30)
Montenegro	415	5.31 (2.03)	2.56 (1.17)	2.47 (1.19)	0.07 (0.26)	0.03 (0.18)	3.45 (0.96)	25.63 (5.16)	2.57 (1.22)	0.11 (0.80)	0.33 (0.86)	49.87 (13.75)
Netherlands	509	5.60 (1.82)	2.18 (1.25)	2.03 (1.23)	0.04 (0.19)	0.02 (0.14)	3.95 (0.84)	28.21 (6.26)	2.34 (1.08)	1.08 (1.81)	0.88 (1.00)	57.27 (14.82)
Northern Cyprus	100	6.88 (1.51)	3.00 (1.15)	3.05 (1.09)	0.01 (0.10)	0.04 (0.20)	3.82 (0.86)	24.90 (5.40)	2.68 (1.31)	0.19 (0.72)	0.34 (0.83)	47.61 (13.37)
Northern Ireland	29	6.07 (1.16)	2.59 (1.18)	1.93 (1.13)	0.00 (0.00)	0.00 (0.00)	3.90 (1.14)	25.17 (4.08)	2.69 (1.26)	0.45 (1.09)	0.69 (1.11)	50.90 (19.34)
Norway	398	4.92 (1.97)	2.10 (1.14)	2.10 (1.17)	0.05 (0.22)	0.01 (0.10)	4.11 (0.89)	25.87 (5.09)	2.36 (0.97)	0.60 (0.87)	1.28 (0.98)	50.37 (13.59)
Poland	399	5.89 (1.68)	2.30 (1.04)	1.67 (0.95)	0.01 (0.10)	0.02 (0.13)	3.49 (0.93)	24.25 (4.15)	2.24 (1.12)	0.10 (0.36)	0.33 (0.72)	50.42 (14.56)
Portugal	470	7.15 (1.14)	2.73 (1.17)	2.75 (1.16)	0.08 (0.28)	0.03 (0.18)	3.41 (0.91)	25.56 (5.16)	2.22 (1.42)	0.34 (1.49)	0.39 (0.79)	56.21 (17.07)
Romania	418	5.94 (1.77)	2.77 (0.93)	2.68 (0.97)	0.02 (0.14)	0.01 (0.10)	3.43 (0.90)	24.48 (5.52)	2.12 (1.23)	0.34 (1.40)	0.26 (0.62)	52.27 (14.04)
Russian Federation	449	4.83 (2.24)	2.23 (1.14)	2.71 (1.15)	0.10 (0.30)	0.01 (0.08)	2.99 (0.77)	23.95 (4.13)	1.77 (0.77)	0.08 (0.30)	0.25 (0.61)	50.54 (15.39)
Serbia	467	5.77 (1.77)	2.46 (1.20)	2.48 (1.21)	0.04 (0.19)	0.02 (0.14)	3.40 (0.98)	24.48 (4.82)	1.90 (0.74)	0.21 (1.13)	0.42 (0.93)	51.15 (14.87)
Slovakia	468	5.32 (1.18)	2.10 (1.07)	1.97 (1.06)	0.03 (0.16)	0.00 (0.05)	3.31 (1.03)	23.93 (4.54)	2.44 (1.15)	0.25 (0.74)	0.40 (0.62)	56.37 (14.17)
Slovenia	425	6.02 (1.72)	2.56 (1.21)	2.83 (1.22)	0.06 (0.24)	0.02 (0.14)	3.55 (0.97)	25.32 (4.96)	2.01 (0.83)	0.59 (1.14)	0.54 (0.84)	53.62 (14.82)
Spain	391	6.95 (1.87)	2.24 (1.24)	2.29 (1.22)	0.07 (0.25)	0.03 (0.18)	3.76 (0.92)	26.91 (5.43)	2.42 (1.38)	0.19 (0.48)	0.74 (1.03)	55.28 (17.37)
Sweden	382	5.52 (2.10)	1.88 (0.98)	1.67 (0.87)	0.04 (0.19)	0.01 (0.10)	4.05 (0.80)	27.02 (5.50)	2.26 (0.93)	0.56 (1.40)	1.22 (0.91)	52.67 (12.67)
Switzerland	314	4.59 (1.78)	2.11 (1.17)	1.96 (1.11)	0.05 (0.21)	0.02 (0.15)	4.10 (0.82)	28.11 (5.63)	2.23 (1.14)	0.75 (1.26)	1.13 (1.00)	55.23 (15.46)
Turkey	454	7.13 (1.12)	2.51 (1.25)	2.57 (1.25)	0.02 (0.14)	0.01 (0.08)	3.57 (0.86)	23.95 (5.17)	2.48 (1.51)	0.11 (0.56)	0.29 (0.86)	45.15 (13.60)
Ukraine	443	4.78 (2.25)	2.36 (1.22)	2.86 (1.11)	0.06 (0.24)	0.01 (0.09)	3.00 (0.75)	23.58 (4.13)	1.85 (0.82)	0.15 (0.81)	0.38 (0.79)	50.64 (15.36)
Mean	379.711	5.57	2.42	2.32	0.05	0.02	3.61	25.39	2.26	0.47	0.67	51.88
SD	136	0.85	0.33	0.40	0.03	0.01	0.37	1.32	0.31	0.48	0.44	2.91
Range	4-571	1-8	1-4	1-4	0-1	0-1	1-5	12-83	1-13	0-15	0-5	18-108
