# Supplementary material for: Environmental adversity is associated with lower investment in collective actions
Source: PLoS One. 2020 Jul 30;15(7):e0236715. doi: 10.1371/journal.pone.0236715 (PMC7392252; doi:10.1371/journal.pone.0236715)
Supplement: S3 Table — (XLSX) [file pone.0236715.s003.xlsx]

## Sheet: Sheet1
Model part	Latent	Indicator	unstd.c	se	z	p-val	ci.lower	ci.upper	std.c
Measurement model	Childhood adversity	Parental education	1.00	-	-	-	1.00	1.00	0.49
		Parents problems making ends meet	0.25	0.18	1.38	0.17	-0.11	0.61	0.07
		Parents problems replacing things	2.37	0.26	9.01	<0.001	1.85	2.88	0.69
		Death of father	1.65	0.70	2.37	0.02	0.28	3.01	0.09
		Death of mother	1.24	1.06	1.17	0.24	-0.84	3.32	0.04
	Reproduction-maintenance	Health	-0.39	0.02	-25.97	<0.001	-0.42	-0.36	-0.43
		Age at 1st birth	-1.60	0.07	-24.63	<0.001	-1.72	-1.47	-0.33
		Number of children	-0.02	0.01	-1.44	0.15	-0.05	0.01	-0.02
	Collective action	Volunteering	0.34	0.02	17.12	<0.001	0.30	0.38	0.52
		Political action	0.40	0.03	14.90	<0.001	0.35	0.45	0.61
Structural model	Reproduction-maintenance	Childhood adversity	0.08	0.01	10.46	<0.001	0.06	0.09	0.29
	Collective action	Reproduction-maintenance	-1.07	0.10	-10.87	<0.001	-1.26	-0.88	-0.73
	Collective action	Childhood adversity	-0.03	0.01	-3.50	<0.001	-0.05	-0.01	-0.08
Covariance	Age at 1st birth	Number of children	-1.15	0.04	-31.63	<0.001	-1.23	-1.08	-0.22
