# Supplementary material for: Environmental adversity is associated with lower investment in collective actions
Source: PLoS One. 2020 Jul 30;15(7):e0236715. doi: 10.1371/journal.pone.0236715 (PMC7392252; doi:10.1371/journal.pone.0236715)
Supplement: S4 Table — (XLSX) [file pone.0236715.s004.xlsx]

## Sheet: Sheet1
Model part	Latent	Indicator	unstd.c	se	z	p-val	ci.lower	ci.upper	std.c
Measurement model	Childhood adversity	Parental education	1.00	-	-	-	1.00	1.00	0.41
		Parents problems making ends meet	0.04	0.29	0.12	0.90	-0.53	0.60	0.01
		Parents problems replacing things	3.23	0.51	6.29	<0.001	2.22	4.24	0.79
		Death of father	2.15	1.14	1.89	0.06	-0.08	4.38	0.10
		Death of mother	2.16	1.82	1.18	0.24	-1.41	5.72	0.06
	Reproduction-maintenance	Health	-0.36	0.02	-20.97	<0.001	-0.40	-0.33	-0.39
		Age at 1st birth	-1.44	0.07	-19.74	<0.001	-1.59	-1.30	-0.29
		Number of children	-0.05	0.02	-3.13	<0.001	-0.08	-0.02	-0.04
	Collective action	Volunteering	0.35	0.02	15.10	<0.001	0.31	0.40	0.51
		Political action	0.40	0.03	13.28	<0.001	0.34	0.45	0.57
Structural model	Reproduction-maintenance	Childhood adversity	0.05	0.01	6.71	<0.001	0.04	0.07	0.24
	Collective action	Reproduction-maintenance	-1.04	0.11	-9.39	<0.001	-1.26	-0.83	-0.72
	Collective action	Childhood adversity	-0.02	0.01	-2.54	0.01	-0.04	-0.01	-0.07
Covariance	Age at 1st birth	Number of children	-1.17	0.04	-30.90	<0.001	-1.24	-1.10	-0.23
