# Supplementary material for: Environmental adversity is associated with lower investment in collective actions
Source: PLoS One. 2020 Jul 30;15(7):e0236715. doi: 10.1371/journal.pone.0236715 (PMC7392252; doi:10.1371/journal.pone.0236715)
Supplement: S7 Table — (XLSX) [file pone.0236715.s007.xlsx]

## Sheet: Sheet1
Model part	Latent	Indicator	unstd.c	se	z	p-val	ci.lower	ci.upper	std.c
Measurement model	Reproduction-maintenance	Health	-0.15	0.03	-4.38	<0.001	-0.21	-0.08	-0.24
		Number of children	0.22	0.05	4.39	<0.001	0.12	0.31	0.17
	Collective action	Volunteering	0.20	0.04	5.69	<0.001	0.13	0.27	0.12
		Political action	0.63	0.16	4.01	<0.001	0.32	0.93	0.75
Structural model	Reproduction-maintenance	Current adversity	0.42	0.10	4.36	<0.001	0.23	0.61	0.70
	Collective action	Reproduction-maintenance	-0.48	0.19	-2.49	0.01	-0.86	-0.10	-0.60
	Collective action	Current adversity	0.12	0.11	1.12	0.26	-0.09	0.32	0.25
